# Supplementary material for: An updated systematic review with meta-analysis and meta-regression of the factors associated with human visceral leishmaniasis in the Americas
Source: Infect Dis Poverty. 2025 Jan 30;14:4. doi: 10.1186/s40249-025-01274-z (PMC11781006; doi:10.1186/s40249-025-01274-z)
Supplement: Supplementary file 3 — Additional file 3. Characteristics and limitations of studies included in the systematic review [file 40249_2025_1274_MOESM3_ESM.xlsx]

## Sheet: Extração - Humano
First Author/Ref./Year/Place	Título	Year	Revisão anterior/atual	Population (N)	Type of Study	Analyzed Variables	Outcome	Diagnostic Test	Analysis and Confounding Control	Excluded Variables	Main Risks of Bias	Main Limitations of Analysis	Main Limitations of Description
Navin et al. / 1985 / Tegucigalpa – Honduras	Epidemiologic study of visceral leishmaniasis in Honduras, 1975–1983	1985	Previous	35 cases and 35 controls	Case-control	Features of homes (thin wood or adobe-stones) / What subjects did at twilight (in or outside the house) / Presence of dogs / Number of dogs / Presence of pigs / goats/ chickens	Being identified as a case (occurred between 1970 and 1983)	Not applicable	Chi-square test, with no control for confounding	Being breastfed	Period is too long to consider the inclusion of cases / When no control was identified the case was excluded	Low statistical power / Overpairing may have occurred / Did not analyze the strength and direction of associations	No additional information was provided for variables that were not statistically significant, which made it impossible to use them
Corredor et al. / 1989 / El Callejon (a district in the municipality of Ricaute – Colômbia)	Epidemiology of visceral leishmaniasis in Colombia	1989	Previous	84 subjects, all living in the district	Cross-Sectional	Age	Infection diagnosis	Intradermal reaction (LST)	No statistical analysis was carried out - measures of association obtained from described information	None	There was no description of the process for selecting participants and refusals / Long study timeframe - two years	Only one variable was analyzed, without any explanation on stratifications performed and with no statistical analysis	None
Evans et al. / 1992 / Itapioca and Itapagé – Ceará (2 studies)	Epidemiology of visceral leishmaniasis in northeast Brazil	1992	Previous	920 children	Two studies: Cross-Sectional (intradermal reaction) with data from 1989. Cohort (Elisa) in two areas of the municipalities: 6 sample collections between 1987 and 1989	Household environment (mountain; foothill; savannah; city) / Prior case in the household	Infection diagnosis	Intradermal reaction (for environment) and Elisa (for prior case)	Relative risks calculation, with no control for confounding	Presence of dogs - data had limitations	Inconsistencies in the description of how participants were selected / No description of reasons for refusals / Study did not specify whether there were any losses in the cohort	Cohort maintained positives in the first exam and data analysis did not take into account losses and individual contribution time	Other variables that had been quantified were not analyzed as risk factors / Text and tables difficult to understand
Cunha et al. / 1995 / Monte Gordo – Bahia	Visceral leishmaniasis in a new ecological niche near a major metropolitan area of Brazil	1995	Previous	152 subjects (for age) e 79 children (for nutritional status)	Cross-Sectional	Age / Malnutrition	Infection diagnosis	Intradermal reaction	Chi-square test, with no control for confounding	How long subjects have been living in an area / where subject comes from - local relevance / Presence of a seropositive dog - inconsistent data	There was no description of the process for selecting participants / Large number of refusals with no discussion on their profile	Did not analyze the strength and direction of associations	Although Elisa was performed, its results were not described / Text difficult to understand
Luz et al. / 1997 / Natal – Rio Grande do Norte	Prevalence of anti-Leishmania donovani antibody among Brazilian blood donors and multiply transfused hemodialysis patient	1997	Previous	151 subjects undergoing dialysis treatment	Sectional	Prior blood donation	Infection diagnosis	Elisa	Not described	Indicator about contact with infection - impossible to understand	There was no description of the process for selecting participants and refusals / Limited sample / Possible information bias / Association difficult to identify due to the nature of the study	Statistical procedure not described / Did not analyze the strength or direction of the association	Text difficult to understand, with different populations, and association was assessed for only one of them / No descriptive information; however p-values and direction were provided
D’Oliveira-Júnior et al. / 1997 / Monte Gordo and Barra do Jacuípe, Bahia	Asymptomatic Leishmania chagasi Infection in Relatives and Neighbors of Patients with Visceral Leishmaniasis	1997	Previous	135 subjects, relatives or neighbors of previous cases	Cross-Sectional	Age / Being a neighbor or relative	Infection diagnosis (in at least one of the tests)	Intradermal reaction and Elisa	Chi-square test, with no control for confounding factors	None	Did not describe how index cases were obtained / Did not describe refusals / Prevalence may be overestimated	Did not analyze the strength and direction of associations	None
Delgado et al. / 1998 / Village of Guayabita – Venezuela	The re-emergence of American visceral leishmaniasis in an old focus in Venezuela: present situation of human and canine infections	1998	Previous	315 subjects living in Vilage	Cross-Sectional	Gender / Age	Infection diagnosis	Intradermal reaction	Chi-square test, with no control for confounding	Occupation - impossible to understand / How long subjects had been living there - local relevance	Did not explain how participants were selected / Did not discuss the profile of refusals	Did not analyze the strength and direction of associations	Did not describe results for other diagnosis / No possibility of use for age
Corredor et al./ [51] / Coyama, Tolima, Colombia	Prevalence of Trypanosoma cruzi and Leishmania chagasi infection and risk factors in a Colombian indigenous population	1999	Previous	454 subjects from two districts in the municipali-ty, in areas of governmen-tal action	Cross-Sectional	Age / Gender / Wall finishing / Floor tile finishing / Presence of animals / Presence of dogs / Number of people in households	Infection diagnosis (in at least one of the tests, with the exception of age which was described for each test)	Intradermal reaction / IFAT / Elisa	Chi-square or Fisher’s exact test, with no control for confounding	Variables relating to control actions / Identification of vector - impossible to understand	Did not discuss the profile of refusals / Study limited to homes under governmental intervention	Did not analyze the strength and direction of associations	Tables showed P-values only without any information on the direction of association / All variables not possibile to use
Costa et al. / 1999 / Teresina – Piauí	Is the household dog a risk factor for American visceral leishmaniasis in Brazil?	1999	Previous	46 cases e 73 controls.	Case-control	Presence of dogs in the house	Being identified as a case (in the last six months)	Not applicable	Odds ratio calculation, with no control for confounding	None	Did not describe how cases were sampled / No description of the profile of refusals	Analysis was divided into two control groups (20 and 100 meters from cases), with no explanation why / Low statistical power	None
Cunha et al. / 2001 / Porteirinha – Minas Gerais	Retardo do crescimento em crianças com reação intradérmica positiva para leishmaniose: resultados preliminares	2001	Previous	26 children receiving care at a primary healthcare unit	Cross-Sectional	Gender / Age / Malnutrition	Infection diagnosis	Intradermal reaction	Fisher’s test (categorical variables) and t test (for age), without control for confounding	None	No refusals were described / Limited sample	Sample was very small / Normality was not tested / Did not analyze the strength and direction of associations	Did not describe the profile of the primary healthcare unit analyzed
Caldas et al. / 2002 / Raposa – Maranhão (2 studies)	Risk factors associated with asymptomatic infection by Leishmania chagasi in northeast Brazil	2002	Previous	679 children (aged 0 to 5) for the cross-sectional study and 572 for the cohort	Sectional and cohort	Age / Gender / Education / Finishing of house / Malnutrition / Where children play / Presence of animals / VL in neighbors or relatives / Dog / Chicken	Infection diagnosis	Intradermal reaction and Elisa	Cox regression applied to the sectional design, with control for confounding for significant variables in the initial stage (P<0.10)	Phlebotomine sand flies - because information came from subjects’ observation	No information on losses or refusals / Exams were performed on children younger than 6 months.	Did not test interactions and multicollinearity was not verified	None
Werneck et al. / 2002 / Teresina – Piauí	The burden of Leishmania chagasi infection during an urban outbreak of visceral leishmaniasis in Brazil	2002	Previous	200 subjects from 200 randomly selected homes	Cross-Sectional	Age	Detection of infection (separately according to technique)	IFAT / Elisa / Intradermal reaction	Cuzick Trend Test, with no control for confounding	None	Relevant number of losses for Montenegro’s reaction	None	None
Jeronimo et al. / 2004 / Natal – Rio Grande do Norte	An emerging peri-urban pattern of infection with Leishmania chagasi, the protozoan causing visceral leishmaniasis in northeast Brazil	2004	Previous	950 subjects, relatives or neighbors of previous cases	Cross-Sectional	Presence of dogs in the house / Presence of other animals in the house	Infection diagnosis	Intradermal reaction	Chi-square test, with no control for confounding factors	None	Large number of refusals with no discussion on their profile / Prevalence may be overestimated	No statistical test was used to analyze the presence of dogs / Few homes had no dogs, weakening comparison between homes / Did not analyze the strength and direction of associations	Text difficult to understand / No possibility of use for presence of animals, since only the p-value (without the direction of the association) is provided
Costa et al. / 2005 / Teresina – Piauí	Household structure and urban services: neglected targets in the control of visceral leishmaniasis	2005	Previous	44 cases e 176 controls	Case-control	Age / Gender / Number of people in households / Education / Families living in slums within the census tracts / Type of roof / Type of floor tiles / Finishing / Sewer / Waste collection / Water supply	Being identified as a case (in the last seven months)	Not applicable	Multiple logistic regression with control for confounding for variables of the model	History of migration - local relevance	None	Did not describe the criteria for variable entry in the regression model	None
Feliciangeli et al. / 2005 / Curarigua, Lara - Venezuela	The burden of the Leishmania chagasi/infantum infection in a closed rural focus of visceral leishmaniasis in Lara state, west-central Venezuela	2005	Previous	Subjects from a rural community: 79 tested for intradermal reaction; 80 for IFAT	Cross-Sectional: despite two surveys being conducted, only the second was selected for literature review (for being more recent)	Age / Gender	Infection diagnosis (separately for each test)	Intradermal reaction / IFAT / Dipstick test, based on rK39 recombinant	Chi -square test and odds ratio calculation, with no control for confounding	Occupation / Presence of positive dogs - impossible to understand analyses undertaken	Large number of refusals with no discussion on their profile	None	Lack of information on age
Moreno et al. / 2005 / Sabará – Minas Gerais	Risk factors for Leishmania chagasi infection in an urban area of Minas Gerais State	2005	Previous	Of 1604 firstly examined subjects (from a neighborhood in the municipali-ty), 102 seropositive (al in the Elisa or IFAT and 50% of the strip-test) and 124 seronegati-ves were analyzed in the review	Cross-Sectional	Age / Gender / Ethnic group / People per room in the household / Covering / Destination of waste / Presence of a kennel / chicken coop / trees / leaves / Being away from home between 18:00 and 22:00 hours/ Being familiar with the vector / Presence of dogs / birds (in cages) / chickens / dogs with VL	Presence of infection (study analyzed two models and we only kept in the systematic review the one that considered positivity only in hybridization, regardless of other tests - since only in this model the positive subject in hybridization would not be excluded)	IFAT; Elisa; Rapid test L. donovani-TRALd for the initial group / IFAT, Elisa PCRand Hybridi-zation in the group analyzed in this review	Logistic regression model, with control for confounding for significant variables in the univariate analysis (P<0.20)	Place of birth - local relevance / Dogs with short hair - there was “presence of dogs” already / Alcohol intake - no epidemiologi-cal relevance	Did not describe how negatives reexamined were selected / Did not describe refusals in both stages	Did not test interactions and multicollinearity was not verified	Did not justify the selection and analysis processes followed / Did not describe results from non-significant variables
Nascimento et al. / 2005 / São José de Ribamar – Maranhão	Prevalence of infection by Leishmania chagasi using ELISA (rK39 and CRUDE) and the Montenegro skin test in an endemic leishmaniasis area of Maranhão, Brazil	2005	Previous	1520 subjects (under 15 years old) from a settlement within the municipality	Cross-Sectional	Gender / Age / VL in the family / Roof / Wall / Floor tiles / Water supply / Presence of animals / of domestic dogs	Infection diagnosis	Intradermal reaction - serology was also performed; not clear what population was examined, hence its exclusion	Chi-square test, with no control for confounding	Prior visceral leishmaniasis - this would be associated with a positive intradermal reaction / Where subjects came from - local relevance / Presence of door or window in the household - predominance within the population	There was no description of the process for selecting participants and refusals	Did not analyze the strength and direction of associations	Analyses of associations with Elisa had to be excluded due to inconsistency and to the fact that it was impossible to understand data provided
Feliciangeli et al. / 2006 / Curarigua, Lara – Venezuela	Leishmania and sand flies: proximity to woodland as a risk factor for infection in a rural focus of visceral leishmaniasis in west central Venezuela	2006	Previous	79 subjects from a rural community living in 18 households	Cross-Sectional	Distance from home to the forest / Abundance of Phlebotomine sand flies	Infection diagnosis	Intradermal reaction	Odds ratio calculation, with no control for confounding	None	There was no discussion over the profile of refusals / Phlebotomine sand flies had been captured four years prior to analyzed cases	The number of people in each household was not taken into account; this caused each home with cases to have the same weight in analysis (for the variable distance)	No tables were provided with measures of association / Text difficult to understand
Oliveira / 2006 / Belo Horizonte – Minas Gerais	A case-control study of microenvironmental risk factors for urban visceral leishmaniasis in a large city in Brazil, 1999–2000	2006	Previous	109 cases and 166 controls	Case-control	Gender / Income / Education / Type of housing / Presence of animals / Urbanization (good conditions; poor conditions; area of transition or rural) / Scores: features of homes / features of area surrounding homes / Score related to animals in the surrounding area	Being identified as a case (identified through checks with the Municipal Healthcare Service, responsible for distributing medications) - cases occurring between July 1999 and December 2000.	Not applicable	Logistic regression, with control for confounding for significant variables in the univariate analyses (P<0.25)	Marital status - no epidemiologi-cal relevance / Age - controls were already paired according to this variable	There may have been a memory bias / Number of hospital controls was smaller, since there was no access to patient lists in four hospitals	Did not test multicollinearity	None
Barão et al. / 2007/ Araçatuba-São Paulo	Human asymptomatic infection in visceral leishmaniasis: a seroprevalence study in an urban area of low endemicity	2007	Previous	125 subjects from two areas within the municipali-ty	Cross-Sectional	Gender / Age Presence of dogs in households	Infection diagnosis	Kalazar detect Dipstick rK39	Chi-square test, with no control for confounding	Area of study - local relevance only	There was no description of the process for selecting participants and refusals	Did not provide results for statistical tests	For the presence of dogs the study stated only that this was not significant
Cabral / 2007 / Seven Municipali-ties of Natal’s Metropolitan Area – Rio Grande do Norte (study 1)	Influência de fatores ambientais na leishmaniose visceral no Rio Grande do Norte	2007	Previous	143 Cases and 62 Controls	Case-control	Other cases in the family / Owning an automobile / Type of floor tiles / Type of walls / Destination of sewer / Water supply / Presence of trees / Presence of animals (overall and individually) / Education	Being identified as a case (data from the State Secretariat of Health of cases that occurred between 1990 and 2006)	Not applicable	Chi-square test, with no control for confounding factors	All variables pertaining to neighborhood, since controls were neighbors / Water storage - no epidemiologi-cal relevance to VL	Did not describe the control sampling process and refusal / Used a long period for case identification which increases the chance of information bias	Did not discuss the strength of associations / Number of cases much greater than that of controls	Mostly only the p-value was provided without any description of the number of cases and controls in each group; this prevents information from being used.
Gouvêa / 2007 / Teresina – Piauí	Factors associated to Montenegro skin test positivity in Teresina, Brazil	2007	Previous	1106 subjects from seven neighbor-hoods in the municipality	Cross-Sectional	Gender / Age / Education / People in the household / History of VL in the household / Roof tiles / Roof / Walls / Water supply / Sewer / Dog / Other animals / Presence of a pig pen / cattle pen / chicken coop / Backyard / Plants in the household	Infection diagnosis	Intradermal reaction	Poisson’s regression model with robust variance, control for confounding for significant variables in the univariate analysis (P<0.2)	Subject has lived outside of Teresina and how long they have been in that household - local relevance only	Refusal, albeit small, was greater among children and they were replaced by their parents	Did not test interactions and multicollinearity was not verified	None
Borges et al. / 2008/ Belo Horizonte – Minas Gerais	Assessment of knowledge and preventive attitudes concerning visceral leishmaniasis in Belo Horizonte, Minas Gerais State, Brazil	2008	Previous	82 Cases and 160 Controls	Case-control	Age / Gender / Education / Knowledge about VL	Being identified as a case (identification of cases occurring in 2004 through Sistema de Informações de Agravos de Notificação – Sinan –Ministry of Health of Brasil)	Not applicable	Odds ratios calculation, with no control for confounding	Preventive actions - categories treated as mutually exclusive which should not have been.	No description of how controls were sampled and of refusals in both groups / Possible memory bias / Did not consider subject’s age when analyzing education.	Some associations with low power	Did not describe the procedure and variables involved in the regression model; consequently only univariate data could be analyzed in the review.
Oliveira / 2008 / Três Lagoas – Mato Grosso do Sul	Asymptomatic infection in family contacts of patients with human visceral leishmaniasis in Treˆs Lagoas, Mato Grosso do Sul State, Brazil	2008	Previous	220 subjects living in households where other symptom-matic cases had already occurred	Cross-Sectional	Gender / Age	Infection diagnosis (in at least one test)	IFAT and Elisa	Chi-square test, with no control for confounding	Other variables in the study - participants came from households where other cases had occurred; this makes comparisons other than at the individual level invalid	No discussion about the profile of refusals / Prevalence may be overestimated	Did not analyze the strength and direction of associations	Did not describe results for a few variables
Viana et al. / 2008/ Belo Horizonte – Minas Gerais	Combined diagnostic methods identify a remarkable proportion of asymptomatic Leishmania (Leishmania) chagasi carriers who present modulated cytokine profiles	2008	Previous	138 subjects, neighbors of 25 cases	Cross-Sectional (two surveys)	Age / Gender	Infection diagnosis (positive in at least one of the tests, in at least one of the surveys)	Intradermal reaction / IFAT / Elisa	Chi-square (for Gender) and Mann-Whitney test (for age)	None	No discussion about the profile of refusals and losses among surveys / Prevalence may be overestimated (two surveys, three tests)	Did not analyze incidence, despite two sectional studies being carried out / Did not analyze the strength and direction of associations	Did not provide variances
Borges et al. / 2009 / Belo Horizonte – Minas Gerais	Presença de animais associada ao risco de transmissão da leishmaniose visceral em humanos em Belo Horizonte, Minas Gerais	2009	Previous	82 Cases and 160 Controls	Case-control	Where the dog stays during the day / Where the dog sleeps / Whether dog was positive / History of euthanasia / Presence of: chickens / pigs / opossum / birds / cats / dogs	Being identified as a case (identification of cases occurring in 2004 through Sinan)	Not applicable	Odds ratios calculation, with no control for confounding	Place where subjects got dogs - no epidemiologi-cal relevance / Prior results / Dog’s age / Canine replacement / Presence of stray dogs - impossible to understand the definition or analyses undertaken	No description of how controls were sampled and profile of refusals in both groups / Possible memory bias	Some associations with low power	Even if this study described the procedure for logistic regression, its results were not described / For some variables it was not possible to obtain measures of association and to use information
Cavalcante / 2009 / Raposa – Maranhão (2 studies)	Fatores associados à infecção por Leishmania chagasi em indivíduos assintomáticos no município de Raposa – MA	2009	Previous	1372 subjects examined at the initial stage and 958 in the second examination	Two studies: Sectional (initial examination) and cohort (comprising two measurements)	Age / Gender / Number of people in the household / Walls / Sewer / Domestic animals (dog; others; dog and others; none) / Chicken coop / Presence of sand flies / Income / Roof / Floor tiles / Waste collection	Infection diagnosis: positive for intradermal reaction - for the sectional study OR negative serology in the first stage and positive in the second testing - for the cohort study	Intradermal reaction (in the first survey) and Elisa (both)	For incidence: logistic regression; for prevalence: Poisson’s regression. Control for confounding for significant variables in the initial stage (P<0.20)	Where subjects live and for how long - local relevance / Presence of breeding sites / Presence of Phlebotomine sand flies - impossible to understand	Large number of refusals and losses without discussing profile / Results from the second serological result may have been influenced by prior Montenegro tests	No details were provided regarding modeling procedures, especially Poisson’s / Interactions or multicollineari-ty were not tested	In the initial stage, only information about significant variables was provided.
Coelho / 2009 / Raposa – Maranhão	Prevalência de desnutrição em menores de 10 anos em área endêmica de leishmaniose visceral	2009	Previous	495 children from three districts within the municipality	Cross-Sectional	Age / Malnutrition	Infection diagnosis	Intradermal reaction	Chi-square test, with no control for confounding	None	No description of the profile of refusals	Other variables quantified had only descriptive data presented / Did not analyze the strength and direction of associations	The study reported using Elisa but no results were provided
Crescente et al. / 2009 / Bacarena – Pará	A cross-sectional study on the clinical and immunological spectrum of human Leishmania (L.) infantum chagasi infection in the Brazilian Amazon region	2009	Previous	946 subjects from two districts within the municipali-ty	Croos-Sectional	Age / Gender	Infection diagnosis (separately for each method)	Intradermal reaction and IFAT	No statistical procedures were performed	None	No description of the profile of refusals	Did not performed statistical procedures	None
Falqueto / 2009 / Pancas – Espírito Santo	Cross-sectional and longitudinal epidemiologic surveys of human and canine Leishmania infantum visceral infections in an endemic rural area of southeast Brazil	2009	Previous	Subjects from a rural area: 186 took serological tests and 201 were tested for intradermal reaction	Cross-Sectional / Two surveys are conducted, but data from the first only are analyzed	Age / Gender	Infection diagnosis (separately for each test)	Intradermal reaction and Elisa	Chi-square or Fisher’s exact test, with no control for confounding	None	Large number of refusals with no discussion about their profile / Limited sample	Did not analyze the strength and direction of associations	Did not explain why data from the second survey were not analyzed
Lima / 2010 / Parnamirim – Rio Grande do Norte	Aspectos ambientais e sociais envolvidos na transmissão da L.Chagasi no município de Parnamirim/RN	2010	Previous	345 subjects from three neighbor-hoods in the municipality	Cross-Sectional	Population density / Age / Gender / Water supply / Trees within a 10 meter radius / Presence of dogs / cats / birds / donkeys and horses / dogs in the neighborhood / Street paving / Type of floor tiles	Infection diagnosis (separately for each technique)	Intradermal reaction and Elisa	Chi-square test, with no control for confounding	Family income / Number of people in the household / Waste collection / Type of vegetation / Soil / In the area / Type of wall used in homes / Destination of water or sewer - impossible to understand the definition or stratifications	Variables associated to neighborhood refer to observations made by locals and may suffer from low validity / No refusals were mentioned	Did not analyze the strength and direction of associations	For most variables there were no descriptive data, however the p-value and the direction of association were provided
Ponte et al. / 2011 / Raposa - Maranhão	Risk factors for Leishmania chagasi infection in an endemic area in Raposa, State of Maranhão, Brazil	2011	Current	1359	Cross-Sectional	Gender / Age / Place of residence / Length of stay in the area (years) / Roof / Wall material / Household income / Garbage destination/ Insecticide spraying / Animal in domestic area / Animal in peridomestic area / Pig pen in peridomestic area / Chicken coop in peridomestic area / Presence of sand flies / Use of a mosquito net / Use of repellents / Place of bathing	Infection diagnosis	Intradermal reaction	Logistic regression, with control for confounding for significant variables (≤0.20)	Place of residence / Length of stay in the area (years) / Insecticide spraying / Use of a mosquito net / Use of repellents	Processo de seleção amostral não explicado adequadamente. Sem descrição do perfil das recusas	Multicollinearity was not verified	Poucas informações descritivas do grupo estudado.
Villas Boas / 2011 / Governador Valadares - Minas Gerais	Caracterização dos casos notificados da Leishmaniose Visceral Humana em Governador Valadares, Minas Gerais, no período de 2008-2010	2011	Current	93	Cross-Sectional	Cor / Grau de escolaridade / Renda familiar / Grau de instrução / Número de cômodos / Pessoas por casa / Pessoas por quarto / Idade / Presença de quintal / Chão batido / Sombreamento / Umidade / Frequência de limpeza / Local de dejeto dos animais / Onde joga o lixo / Onde fica no horário de 18 as 22horas / Uso de inseticida / Presença de animais / Quais animais / Quais animais ficam dentro de cas…	Casos confirmados ou não confirmados, de acordo com o Sistema de informação de agravos de notificação (SINAN) do Brasil	RIFI, Direct Parasitological Examination, TRALD and clinical-epidemiological criteria	Não foi feito (ver limitações das análises)	Uso de inseticida / Cachorro foi recolhido / Há quanto tempo / Permitiria intervenções	Estudo com o uso de dados secundários para análise do desfecho. Somente a coleta de dados foi feita pelos pesquisadores. Houve ausência de informações para 18% dos casos confirmados e não foi analisado o pefil.	Amostra pequena. Algumas associações com baixo poder estatístico. Menciona-se a construção de um modelo de regessão logística que não é adequadamente detalhado e não tem resultados apresentados.	Embora mencione-se a execução de análise de regressão multipla, os resultados dela não são apresentados.
Alves et al./ 2012 / Tersinha - Piaui	Fatores de risco para incidência de infecção por Leishmania infantum na cidade de Teresina, Piauí	2016	Current	431 pessoas	Cohort	Idade / Sexo / Escolaridade do chefe da família / Número de pessoas no domicílio / História de leishmaniose visceral no domicílio / Tipo de sistema de esgoto / Tempo no domicílio / Forro / Parede / Cerca / Piso / Sistema de abastecimento de água / Rede de esgoto / Tempo com cão / Outros animais no domicílio ou ambiente peridoméstico / Presença de canil no ambiente peridoméstico / Presença de gali…	Infection diagnosis	Intradermal reaction	Modelo de regressão de Poisson, com controle dos fatores de confusão para variáveis com p-valor menor que 0.05 e análise de Classification and Regression Trees - CART.	Já usou inseticida	Sem descrição do perfil das perdas de seguimento.	Multicollinearity was not verified	Nenhum
Gouvêa et al. / 2012 / Teresina - Piauí	Associação entre o estado nutricionall e infecção assintomática por Leishmania infantum em moradores de áreas endêmicas para Leishmaniose visceral no municipio de Teresina, Piauí	2012	Current	198 individuos entre 02 e 65 anos	Cross-Sectional	IMC adultos / IMC-idade (até 19 anos)	Infection diagnosis	Intradermal reaction	Regressão logistica multivariada, com controle de fatores de confusão	None	Relata que não houveram recusas (n=198), porém apenas 141 participantes tiveram resultado do diagnóstico e avaliaçao estado nutriconal - o que não foi explicado -	Algumas associações com baixo poder. Sem detalhamento do processo de construção dos modelos e inclusão de poucos confundidores. Multicollinearity was not verified	Nenhum
Lima et al. / 2012 / Parnamirim - Natal	Leishmania infantum chagasi in Northeastern Brazil: Asymptomatic Infection at the Urban Perimeter	2012	Current	345	Cross-Sectional	Renda (salário mínimo mensal) / Tempo no bairro (anos) / Número de moradores no domicílio / Tipo de vegetação no quintal / Tipo de parede da casa / Saneamento / Presença de algum animal na vizinhança / Masculino / Idade superior a 35 anos	Infection diagnosis com base nos seguintes agupamentos: LST−ELISA−, LST−ELISA+, LST+ELISA−, and LST+ELISA+. Para a presente revisão, foi analisada apenas a compração entre positivos e negativos.	LST and ELISA	Modelo logistico multinomial, com controle dos fatores de confusão	Tempo no bairro (anos)	Sem descrição do perfil das recusas.	Algumas associações com baixo poder estatístico. Sem detalhamento da construção dos modelos. Multicollinearity was not verified	Poucas informações descritivas do grupo estudado.
Moura et al. / 2012 / Ilha de São Luís - Maranhão	Factors associated with asymptomatic infection in family members and neighbors of patients with visceral leishmaniasis	2012	Current	361	Cross-Sectional	Sexo / Idade em anos / Cor da pele / Tempo de residência na área (meses) / Tipo de participante / Renda familiar (salário mínimo) / Tipo de habitação / Fonte de água / Coleta de esgoto / Descarte de lixo / Pulverização doméstica / Cachorro em casa / Chiqueiro em peridomicílio / Galinheiro em peridomicílio / Criação de moscas de areia no peridomicílio	Infection diagnosis	Intradermal reaction or ELISA	Regressão logística e regressão de Poisson (com variância robusta) multiníveis, com controle dos fatores de confusão que tiveram valores de P<0,20 nas análises bivariadas	Tempo de residência na área (meses) / Tipo de participante / Pulverização doméstica / variáveis ecológicas (segundo nível na regressão multinível	Amostra constituída por vizinhos de casos anteriormente notificados, o que supestima a prevalência - embora seja positivo, ao aumentar o poder estatístico	Multicollinearity was not verified	Nenhum
Pastor-Santiago et al. / 2012 / Chiapas - sudeste do México	American Visceral Leishmaniasis in Chiapas, Mexico	2012	Current	726	Cross-Sectional	Idade – anos / Sexo / Paredes de casa / Telhado da casa / Piso da casa / Separação de telhado/parede / Quartos por casa / Pessoas por casa / Nº quartos / Pessoas por quarto / Eletricidade / Tipo de luz / Possui televisão / Localização da televisão / Possui animais domésticos / Possui animais de fazenda / Possui galinhas/ Possui cavalos / Possui porcos / Curral adjacente / Domestic fowl	Infection diagnosis	Clinical, epidemiological and laboratory data, and serological analysis by IFAT	Regressão logística multivariada, com controle dos fatores de confusão que tiveram P<0.10 na análise bivariada.	None	Não discute se houveram recusas e o perfil das mesmas	Multicollinearity was not verified	Poucas informações descritivas do grupo estudado.
França et al. / 2013 / Campo Grande - Mato Grosso do Sul	Anti-Leishmania antibodies in blood donors from the Midwest region of Brazil	2013	Current	430 pessoas	Cross-Sectional	Construir, parques, praças / Cão doente na vizinhança com lesões de pele, paresia de membros / Vizinhos com leishmaniose	Infecção assintomática em sangue de doadores	IFAT	Teste qui-quadrado, qui-quadrado de tendência e teste de Fischer . Regressão de Cox, com controle de confusão para variáveis com p-valor menor que 0.20	None	Não descreve o processo de seleção dos voluntários e se houve recusas.	Algumas associações com baixo poder. Modelo de regressão com explicação incompleta.	Poucas informações descritivas do grupo estudado.
Silva et al. / 2013 / Ceará e Piauí	The Risk Factors for and Effects of Visceral Leishmaniasis in Graft and Renal Transplant Recipients	2013	Current	120 pessoas	Case-Control	Gender / Race / Contact with dogs / Contactd with cats / Contactd with pigs / Contactd with chickens / Plants outside the home / Plants inside the home / Plants near the home / Education / No supply of treated water / Supply of electricity / Regular garbage collection / Per domestic wasteland / Neighborhood with paved streets / Family income / Familiarity with VL / Rh fator / CMV infection after …	Infection diagnosis of visceral leishmaniasis after undergoing a renal transplantation	If myelogram were negative, ELISA, RIFI and PCR	Multiple logistic regressions and evaluation of model fit, with control for confounding	Rh fator	Nenhuma	Algumas associações com baixo poder.	Critério para análise do model fit não é objetivo, uma vez que não se define o que seria uma "substatial alteration"
Marques / 2015 / Belo Horizonte - Minas Gerais	Associação entre a prevalência da infecção e o risco para o adoecimento por Leishmania (Leishmania) infantum em áreas endêmicas distintas de Belo Horizonte, Minas Gerais, Brasil	2015	Current	935 crianças	Cross-Sectional	Sexo / idade / Brincar a noite / Brincar durante o dia / Possuir máquina de lavar / Possuir carro / O vizinho possuir cão / Presença de barranco no peridomicílio / Presença de quintal na vizinhança / Média de idade das crianças residentes no domicílio / brincar / escolaridade / Teto / Paredes / Cão passa a noite no canil	Infection diagnosis	ELISA	Regressão logística multivariada e análise logística multinível, com controle dos fatores de confusão (P<0.25)	Use repellent methods/house / Infection among individuals / Infection among houses / ariáveis ecológicas (segundo nível na regressão multinível	Nenhum	Multicollinearity was not verified	Nenhum
Carranza-Tamayo et al. / 2016 / Fercal - Brasília, DF	Are opossums a relevant factor associated with asymptomatic Leishmania infection in the outskirts of the largest Brazilian cities?	2016	Current	700 pessoas	Cross-Sectional	Male gender / Born in a municipality with reporting of autochthonous VL / Age (in years) / More than seven years old / Residence time in the Fercal region (in years) / Time of residence in Fercal region more than seven years / Lived in a city with reported autochthonous VL / Family history of VL / Living at home with dogs with suspected VL / Without bed net / Age of the house (in years) / Age of …	Infection diagnosis	Intradermal reaction	Análise multivariada, com controle dos fatores de confusão para variáveis com p-valor menor que 0.20	Born in a municipality with reporting of autochthonous VL / Residence time in the Fercal region (in years) / Lived in a city with reported autochthonous VL / Living at home with dogs with suspected VL / Without bed net / Elevation of house (in meters) / House not sprayed with insecticides during the last year / At least one dog born in a municipality with autochthonous transmission of VL / Presen…	Não discute se houveram recusas e o perfil das mesmas	Multicollinearity was not verified	Não é descrito o processo de seleção aleatório das residências.
López et al. / 2016 / Posadas, província de Misiones - Argentina	Factores de riesgo, representaciones y prácticas asociadas con la leishmaniasis visceral humana en un foco urbano emergente en Posadas, Argentina	2016	Current	96	Case-control	Vereda, patio con árboles de sombra o frutales / Recolección de residuos orgánicos del patio / Percepción y valoración de la calidad de los servicios públicos / Personas que permanecen fuera de la vivienda después de las 18 horas en días de calor / El informante enseña uno o más repelentes para uso humano / ¿Crían perros en la vivienda? / ¿Con qué finalidad se crían los perros en la vivienda? / E…	Notification	A 'case' was defined as a household group in which at least one member had a history of LVH and had been notified	Chi-square or Fisher’s exact test, with no control for confounding	Percepción y valoración de la calidad de los servicios públicos / El informante enseña uno o más repelentes para uso humano / ¿Con qué finalidad se crían los perros en la vivienda? / Presencia de perros con cruces preferenciales o con pureza de raza / Establecimiento donde se diagnosticó la leishmaniasis visceral canina / Nivel de hacinamiento / Malla mosquitera	Controles não examinados.	Algumas associações com baixo poder	Nenhum
Maia et al. / 2016 / Pé de Areia, Municipality of Camaçari - Bahia	Risk Factors Associated with Human Visceral Leishmaniasis in an Urban Area of Bahia, Brazil	2016	Current	213	Cross-Sectional	Sex / Age years / Age group years / Type of yard, house / Presence of pet/house / Dog / Cat / Chicken / Tortoise/ Lowland paca / Presence of monkey / Presence of horse / Presence of duck / Presence of pig / Presence of other birds / Presence of rabbit / Use repellent methods/house / Infection among individuals / Infection among houses	Infection diagnosis	ELISA or LST	Poisson regression in a multilevel analysis, with control for confouding para as variáveis, The modeling were selected based on "the theoretical construct of possible associations described in the literature and the greatest relative frequencies found in the bivariate analysis"	None	Processo de seleção da amostra não é apresentado. Não discute se houveram recusas e o perfil das mesmas	Algumas associações com baixo poder. Embora tenham sido mencionados critérios para construção dos modelos, esses não foram devidamente explicados ou justificados.	Nenhum
Benitez et al. / 2018 / Londrina - Paraná	Spatial and simultaneous seroepidemiology of anti-Leishmania spp. antibodies in dog owners and their dogs from randomly selected households in a major city of southern Brazil	2018	Current	1985 pessoas	Cross-Sectional	Sex / Visiting wood areas / Free street access / contact with other pets / Family income over three times the monthly minimum wage or between 1 to 3 times the MW	Infection diagnosis	ELISA	Multivariate analysis withcontrol for confounding	Domiciled dogs living up to 500 m from the railway	Sem descrição do perfil das recusas.	Algumas associações com baixo poder. Sem detalhamento da construção dos modelos	Poucas informações descritivas. Tabela com as medidas de associação é mencionada, mas não é apresentada no artigo
Luz et al. / 2019 / Rondonópolis - Mato Gross	Are backyard characteristics relevant factors for the occurrence of human visceral leishmaniasis in Central-Western Brazil?	2019	Current	107 (73 pacientes; exclusões: 24 por realocação, 8 morte após notificação, 3 ausências após quatro visitas à casa, 1 negou participação; resultado: 34 pessoas. 70 controles)	Case-control	Gender / Ethnic group / Years of schooling / Family income / Number of inhabitants per room / Roofing type / Floor type / Walls type / Kitchen and/or bathroom separated from the rest of the house / Housing boundary delimitation / Tree on the sidewalk in front of the house / Public sewage system / Características do quintal: Type (Non-paved (land), Paved (cement) or mixed (land and cement) ), Exis…	Notificação	Clinical and laboratory criteria	Multivariate conditional logistic regression. Control for confounding for significant variables in the initial stage (P<0.20)	Housing boundary delimitation	Não discute se houve recusas por parte dos controles e o perfil das mesmas	Amostra pequena. Algumas associações com baixo poder. Multicollinearity was not verified	Nenhum
